# Supplementary material for: Does the South-to-North Water Diversion Project promote the growth of enterprises above designated size in the water-receiving areas?—Evidence from 31 provincial-level administrative regions in China
Source: PLoS One. 2024 Feb 23;19(2):e0297566. doi: 10.1371/journal.pone.0297566 (PMC10889864; doi:10.1371/journal.pone.0297566)
Supplement: S1 File — (XLSX) [file pone.0297566.s001.xlsx]

## Sheet: Sheet1
loc	year	ground-water	big	private	population	GDP	watersupply	Technology market	capital	state	othercapital
Beijing	2009	17.76	6890	2354	1860	12153	35.4994	1.23625e+07	5256.2	1058	1397
Tianjin	2009	5.6	8326	3756	1228.16	7521.85	23.3701	1.05461e+06	5459.9	974	2448
Hebei	2009	122.7	13096	8162	7034.4	17235.5	193.717	172112	9264.8	794	1127
Shanxi	2009	76.1467	4023	1552	3427.36	7358.31	56.2726	162068	4910.7	647	178
Inner Mongolia	2009	214.355	4465	2152	2458.22	9740.25	181.251	147651	7495.4	515	228
Liaoning	2009	87.61	23364	15157	4341	15212.5	142.79	1.1971e+06	9412	883	3089
Jilin	2009	97.25	5936	3454	2739.55	7278.75	111.09	197598	6074.5	407	400
Heilongjiang	2009	313.446	4408	2212	3826	8587	316.251	488550	5027.8	505	296
Shanghai	2009	9.92071	17906	8623	2210.28	15046.5	125.202	4.35411e+06	6766	1116	6516
Jiangsu	2009	110.804	60817	40744	7810	34457.3	549.23	1.08218e+06	17571.9	839	13563
Zhejiang	2009	208.006	59971	41969	5275.5	22990.3	197.764	564581	10607.3	728	9104
Anhui	2009	185.43	14122	9526	6131	10062.8	291.856	356174	4914.2	729	883
Fujian	2009	244.65	18154	9198	3665.88	12236.5	201.44	232594	6819.7	532	5752
Jiangxi	2009	312.89	7539	4153	4432.16	7655.18	241.25	97892.7	4163.4	538	820
Shandong	2009	180.705	45518	29554	9470.3	33896.7	219.993	719391	18110	1287	6052
Henan	2009	188.052	18105	11347	9487	19480.5	233.713	263046	13304.1	804	542
Hubei	2009	263.449	14027	7875	5720	12961.1	281.406	770329	6827	864	891
Hunan	2009	351.739	13311	9021	6406	13059.7	322.334	440432	6773.4	823	594
Guangdong	2009	407.64	52188	22119	10130	39482.6	463.407	1.70985e+06	14949	1264	19187
Guangxi	2009	256.838	5678	3200	4856	7759.16	303.359	17661.8	5795.8	615	531
Hainan	2009	106.3	494	96	864.07	1654.21	44.46	5556.27	914.2	102	93
Chongqing	2009	81.861	6412	4767	2859	6530.01	85.3032	383158	3818.6	518	288
Sichuan	2009	579.99	13267	7774	8185	14151.3	223.46	545977	7696.6	972	612
Guizhou	2009	248.965	2791	1308	3537	3912.68	100.379	17806.1	2100.5	523	105
Yunnan	2009	582.641	3489	1892	4571	6169.75	152.639	102469	3756.6	551	229
Tibet	2009	871.45	90	22	295.84	441.36	30.8515		380.6	33	3
Shaanxi	2009	132.395	4480	1671	3726.67	8169.8	84.3403	698074	5447.2	695	251
Gansu	2009	123.594	1987	768	2554.91	3387.56	120.626	356287	1916	452	50
Qinghai	2009	392.306	523	160	557.3	1081.27	28.7617	84967.2	798.2	137	26
Ningxia	2009	22.07	969	602	625.2	1353.31	72.234	8982.29	1308.8	110	41
Xinjiang	2009	470.471	2018	843	2158.63	4277.05	530.903	12077.7	2549.8	495	80
Beijing	2010	18.88	6884	2465	1961.9	14113.6	35.1965	1.57954e+07	6097.1	1009	1342
Tianjin	2010	4.45	7947	3676	1299.29	9224.46	22.4856	1.19339e+06	6926.4	801	2336
Hebei	2010	112.89	13927	8959	7193.6	20394.3	193.681	192931	11037.4	765	1094
Shanxi	2010	77.4366	4240	1802	3574.11	9200.86	63.7761	184911	6341.3	664	169
Inner Mongolia	2010	227.642	4611	2227	2472.18	11672	181.904	271464	9020.4	517	221
Liaoning	2010	146.76	23832	15898	4374.9	18457.3	143.67	1.30681e+06	11436.8	852	2911
Jilin	2010	141.88	6181	3652	2746.6	8667.58	120.04	188090	7192.1	406	384
Heilongjiang	2010	277.863	4596	2366	3833.4	10368.6	325.003	529123	5630.8	517	298
Shanghai	2010	8.89	16684	8065	2302.66	17166	126.288	4.31437e+06	7407.8	1013	6128
Jiangsu	2010	108.929	64136	43738	7869.34	41425.5	552.195	2.49341e+06	21173.3	826	13626
Zhejiang	2010	264.709	64364	46706	5446.51	27722.3	203.039	603478	12950.5	730	9125
Anhui	2010	197.81	16277	11269	5956.71	12359.3	293.12	461470	6171.5	737	914
Fujian	2010	353.81	19227	9985	3693	14737.1	202.453	356569	8023	520	5703
Jiangxi	2010	486.82	7908	4366	4462.25	9451.26	239.746	230479	4854.7	531	859
Shandong	2010	181.225	44037	28873	9587.86	39169.9	222.468	1.00677e+06	21499.3	1215	5536
Henan	2010	214.661	19548	12495	9405.47	23092.4	224.607	272002	15977.4	881	542
Hubei	2010	306.125	16106	9313	5727.91	15967.6	287.993	907218	8511.2	886	944
Hunan	2010	429.965	13844	9152	6570.1	16038	325.173	400940	8780.8	833	620
Guangdong	2010	478.251	53389	23015	10441	46013.1	469.013	2.35895e+06	18041.3	1250	18941
Guangxi	2010	355.811	6583	3931	4610	9569.85	301.579	41361.6	7883.4	632	544
Hainan	2010	105.72	497	94	868.551	2064.5	44.35	32651	1185.4	101	87
Chongqing	2010	96.2647	7130	5202	2884.62	7925.58	86.3866	794410	4576.6	547	324
Sichuan	2010	594.95	13706	8135	8044.92	17185.5	230.27	547393	9219.9	921	611
Guizhou	2010	251.423	2963	1469	3478.94	4602.16	101.447	77190.8	2575.3	516	102
Yunnan	2010	686.007	3599	2000	4601.6	7224.18	147.475	108827	5578.6	555	216
Tibet	2010	1033.61	97	26	300.22	507.46	35.195		565.5	37	3
Shaanxi	2010	142.86	4564	1778	3735.23	10123.5	83.3977	1.02414e+06	6834.3	706	255
Gansu	2010	124.246	2000	776	2559.98	4120.75	121.824	430845	2343.5	459	54
Qinghai	2010	340.13	555	176	563.47	1350.43	30.7736	114051	1087	135	28
Ningxia	2010	22.765	975	593	632.96	1689.65	72.37	9971.98	1563.3	117	43
Xinjiang	2010	624.264	2465	1057	2185.11	5437.47	535.076	45187.7	3371.2	574	85
Beijing	2011	21.16	3746	1046	2018.6	16251.9	35.1965	1.89028e+07	6683.61	781	959
Tianjin	2011	5.23	5013	2006	1355	11307.3	22.4856	1.69382e+06	8594.36	557	1645
Hebei	2011	126.21	11570	7302	7240.51	24515.8	193.681	262471	13890.4	690	919
Shanxi	2011	94.9539	3675	1750	3593	11237.5	63.7761	224825	7251.38	645	135
Inner Mongolia	2011	213.368	4175	1839	2481.71	14359.9	181.904	226719	11014.6	557	183
Liaoning	2011	111.9	16914	11172	4383	22226.7	143.67	1.59663e+06	13930.2	630	2033
Jilin	2011	112.91	5158	2676	2749.41	10568.8	120.04	262614	8206.86	345	334
Heilongjiang	2011	237.244	3377	1503	3834	12582	325.003	620682	6887.46	426	229
Shanghai	2011	7.43411	9962	3875	2347.46	19195.7	126.288	4.80749e+06	7729.06	806	4543
Jiangsu	2011	115.131	43368	27415	7898.8	49110.3	552.195	3.33432e+06	25049	769	10937
Zhejiang	2011	184.15	34698	22520	5463	32318.8	203.039	718968	14743.5	593	6752
Anhui	2011	143.52	12432	7905	5968	15300.6	293.12	650337	7725.03	605	750
Fujian	2011	243.408	14116	6870	3720	17560.2	202.453	345712	10074.8	430	4245
Jiangxi	2011	315.229	6481	3305	4488.44	11702.8	239.746	341861	5989.05	439	782
Shandong	2011	195.92	35813	22239	9637	45361.8	222.468	1.26378e+06	24944.3	1115	4481
Henan	2011	191.8	18328	10992	9388	26931	224.607	387602	19166.6	764	513
Hubei	2011	251.914	10633	5205	5757.5	19632.3	287.993	1.25688e+06	11027.3	658	748
Hunan	2011	279.85	12477	8224	6595.6	19669.6	325.173	353901	10913.4	738	577
Guangdong	2011	362.137	38305	14632	10504.8	53210.3	469.013	2.75065e+06	21003.6	1021	14453
Guangxi	2011	271.209	5046	2648	4645	11720.9	301.579	56377.2	9988.98	504	460
Hainan	2011	111.62	358	46	877.34	2522.66	44.35	34583.8	1497.01	78	76
Chongqing	2011	98.3122	4778	3115	2919	10011.4	86.3866	681453	5757.51	458	286
Sichuan	2011	578.2	12085	7123	8050	21026.7	230.27	678330	11067.7	851	535
Guizhou	2011	216.609	2329	1129	3468.72	5701.84	101.447	136483	3229.3	431	76
Yunnan	2011	548.06	2773	1285	4630.8	8893.12	147.475	117144	7138.91	509	174
Tibet	2011	990.86	56	8	303.3	605.83	35.195		542.57	25	3
Shaanxi	2011	164.27	3684	1177	3742.6	12512.3	83.3977	2.15366e+06	8487.32	632	203
Gansu	2011	129.289	1371	405	2564.19	5020.37	121.824	526386	2872.27	350	48
Qinghai	2011	331.11	386	109	568.17	1670.44	30.7736	168443	1399.66	79	23
Ningxia	2011	21.57	764	455	639.45	2102.21	72.37	39446.6	1754.58	97	39
Xinjiang	2011	540.2	1738	636	2208.71	6610.05	535.076	43782.7	4162.32	469	75
Beijing	2012	26.49	3692	1043	2069.3	17879.4	35.88	2.4585e+07	7409.6	790	925
Tianjin	2012	7.62	5342	2246	1413.15	12893.9	23.13	2.32328e+06	9848.44	575	1669
Hebei	2012	164.84	12360	7949	7287.51	26575	195.31	378178	15244.6	708	911
Shanxi	2012	88.3382	3905	2159	3610.83	12112.8	73.3882	306088	8223.85	738	138
Inner Mongolia	2012	258.376	4244	1696	2489.85	15880.6	184.353	1.06096e+06	13442.1	608	183
Liaoning	2012	147.365	17347	11653	4389	24846.4	142.23	2.30665e+06	15492.1	635	1969
Jilin	2012	146.98	5286	2689	2750.4	11939.2	129.82	251180	9136.17	357	330
Heilongjiang	2012	289.806	3911	1758	3834	13691.6	358.901	1.00447e+06	8143.73	458	234
Shanghai	2012	9.73845	9772	3712	2380.43	20181.7	115.98	5.18747e+06	7674.82	776	4365
Jiangsu	2012	110.175	45859	28325	7919.98	54058.2	552.233	4.00914e+06	27258.1	895	11176
Zhejiang	2012	273.469	36496	23959	5477	34665.3	198.123	813079	15460.7	645	6651
Anhui	2012	159.33	14514	9070	5988	17212.1	292.637	861592	8855.77	626	783
Fujian	2012	349.28	15333	7727	3748	19701.8	200.076	500920	11304.8	446	4326
Jiangxi	2012	462.28	7217	3690	4503.93	12948.9	242.54	397796	6513.67	464	814
Shandong	2012	164.241	37625	22923	9684.97	50013.2	221.791	1.40015e+06	27551.5	1165	4457
Henan	2012	161.824	19237	10846	9406	29599.3	238.605	399435	22060	782	502
Hubei	2012	262.772	12441	6020	5779	22250.5	299.293	1.96392e+06	12554.7	676	804
Hunan	2012	417.923	12785	8575	6638.93	22154.2	328.8	422420	12488.8	727	583
Guangdong	2012	485.793	37790	14322	10594	57067.9	451.018	3.64938e+06	22871.8	1012	14031
Guangxi	2012	587.345	5239	2799	4682	13035.1	303.015	25238.3	11068.5	527	472
Hainan	2012	92.612	377	44	886.55	2855.54	45.33	5666.14	2009.88	82	73
Chongqing	2012	97.7906	4985	3221	2945	11409.6	82.936	540188	6341.36	473	312
Sichuan	2012	614.91	12719	6864	8076.2	23872.8	245.921	1.11244e+06	12496	888	557
Guizhou	2012	253.317	2752	1226	3484.07	6852.2	100.818	96742.8	4164.37	469	69
Yunnan	2012	583.216	3211	1455	4659	10309.5	151.827	454779	8576.36	540	175
Tibet	2012	951.89	64	13	307.62	701.03	29.811		708.65	26	3
Shaanxi	2012	130.19	4284	1291	3753.09	14453.7	88.0397	3.34815e+06	9915.23	681	210
Gansu	2012	139.1	1735	531	2577.55	5650.2	123.05	730619	3298.05	368	45
Qinghai	2012	400.52	423	195	573.17	1893.54	27.4	192989	1719.25	89	26
Ningxia	2012	21.55	865	542	647.19	2341.29	69.35	29135.5	2086.85	102	36
Xinjiang	2012	557.036	1959	746	2232.78	7505.31	590.138	53852.6	5792.16	523	79
Beijing	2013	18.74	3701	1044	2114.8	19500.6	36.38	2.85172e+07	7868.4	790	930
Tianjin	2013	5.01	5383	2275	1472.21	14370.2	23.756	2.76158e+06	11046.8	584	1680
Hebei	2013	138.82	12649	8121	7332.61	28301.4	191.287	315581	16386.2	731	920
Shanxi	2013	96.872	3946	2275	3629.8	12602.2	73.7682	527681	9168.96	752	139
Inner Mongolia	2013	249.332	4377	1761	2497.61	16832.4	183.224	387390	15728.1	621	185
Liaoning	2013	139.383	17561	11807	4390	27077.7	142.13	1.73377e+06	16944.6	643	1987
Jilin	2013	160.2	5353	2735	2751.28	12981.5	131.48	347167	9708.13	361	332
Heilongjiang	2013	381.509	4098	1890	3835.02	14382.9	362.296	1.01775e+06	9432.28	460	235
Shanghai	2013	8.21	9782	3714	2415.15	21602.1	123.209	5.3168e+06	8358.81	777	4369
Jiangsu	2013	97.1982	46387	28676	7939.49	59161.8	576.689	5.27502e+06	28634.3	904	11254
Zhejiang	2013	207.325	36904	24268	5498	37568.5	198.334	814958	17112.3	656	6697
Anhui	2013	144.502	15114	9339	6029.8	19038.9	296.02	1.30825e+06	9919.02	643	809
Fujian	2013	337.56	15806	7971	3774	21759.6	204.828	446885	12804.7	457	4369
Jiangxi	2013	378.37	7601	3941	4522.15	14338.5	264.81	430552	7160.05	475	834
Shandong	2013	172.319	38654	23909	9733.39	54684.3	217.938	1.79398e+06	30952.9	1178	4484
Henan	2013	147.121	19773	11043	9413.35	32155.9	240.568	402406	24830	796	510
Hubei	2013	251.307	13441	6872	5799	24668.5	291.8	3.97616e+06	14245.4	689	839
Hunan	2013	382.114	13323	8980	6690.6	24501.7	332.489	772098	14001.6	739	614
Guangdong	2013	532.542	38094	14317	10644	62164	443.162	5.29394e+06	26050.8	1028	14090
Guangxi	2013	478.123	5396	2890	4719	14378	308.165	73449	10129.5	539	486
Hainan	2013	119.54	391	46	895.28	3146.46	43.16	38692.9	2326.57	83	74
Chongqing	2013	96.385	5237	3386	2970	12656.7	83.902	902760	6915.6	482	324
Sichuan	2013	607.5	13163	7138	8107	26260.8	242.474	1.48575e+06	13494.6	906	576
Guizhou	2013	235.633	3139	1415	3502.22	8006.79	91.9961	183972	5261.41	493	69
Yunnan	2013	573.293	3382	1544	4686.6	11720.9	149.713	420003	9955.27	552	179
Tibet	2013	991.73	70	16	312.04	807.67	30.307		899.07	26	3
Shaanxi	2013	118.52	4489	1366	3764	16045.2	89.2074	5.33279e+06	11038.4	691	215
Gansu	2013	138.906	1830	579	2582.18	6268.01	121.99	999936	3775.85	381	48
Qinghai	2013	290.77	465	223	577.79	2101.05	28.2022	268863	2519.08	98	27
Ningxia	2013	22.125	935	593	654.19	2565.06	72.127	14289.3	2334.2	106	38
Xinjiang	2013	560.154	2102	811	2264.3	8360.24	588.036	29953.1	7192.45	556	86
Beijing	2014	15.96	3686	1143	2151.6	21330.8	37.491	3.13719e+07	8309.43	765	852
Tianjin	2014	3.67	5501	2500	1516.81	15726.9	24.0869	3.88563e+06	12024.4	553	1577
Hebei	2014	89.29	14792	9600	7383.75	29421.2	192.819	292228	17362.4	794	868
Shanxi	2014	97.2582	3906	2345	3647.96	12761.5	71.3749	484595	9249.74	757	148
Inner Mongolia	2014	236.26	4413	1853	2504.81	17770.2	182.011	139393	13755.2	661	172
Liaoning	2014	82.2886	15707	10319	4391	28626.6	141.77	2.17465e+06	17469.1	624	1723
Jilin	2014	120.18	5311	2636	2752.38	13803.1	132.98	285756	10330	366	332
Heilongjiang	2014	295.413	4305	2080	3833	15039.4	364.129	1.20278e+06	9441.47	457	220
Shanghai	2014	10.0182	9469	4008	2425.68	23567.7	105.917	5.92448e+06	8767.78	707	4046
Jiangsu	2014	118.895	48708	30474	7960.06	65088.3	591.295	5.43159e+06	29799.7	960	11098
Zhejiang	2014	231.75	40841	27557	5508	40173	192.868	872527	17827.2	723	6237
Anhui	2014	178.91	17762	12815	6082.9	20848.7	272.09	1.69831e+06	10905.8	687	804
Fujian	2014	330.48	16744	8491	3806	24055.8	205.629	391913	14177.7	473	4094
Jiangxi	2014	397.23	8996	4611	4542.16	15714.6	259.3	507593	7262.75	483	855
Shandong	2014	116.862	40756	26365	9789.43	59426.6	214.52	2.49294e+06	33780.8	1212	4155
Henan	2014	166.837	21748	10665	9436	34938.2	209.291	407919	27244.4	805	550
Hubei	2014	282	15957	8586	5816	27379.2	288.34	5.8068e+06	16109.6	742	865
Hunan	2014	434.103	13723	9486	6737.24	27037.3	332.413	979342	15652.2	754	580
Guangdong	2014	420.528	41133	15974	10724	67809.9	442.538	4.13248e+06	28759.8	1017	13797
Guangxi	2014	402.97	5447	2936	4754	15672.9	307.601	115833	10789.8	552	471
Hainan	2014	96.697	382	46	903.48	3500.72	45.022	6524.62	2599.1	76	72
Chongqing	2014	121.818	6158	3855	2991.4	14262.6	80.4687	1.56201e+06	7754.99	497	371
Sichuan	2014	606.24	13267	7368	8140.2	28536.7	236.87	1.99051e+06	14426.5	929	599
Guizhou	2014	294.431	3895	1851	3508.04	9266.39	95.3074	200392	6114.31	509	86
Yunnan	2014	558.44	3797	1776	4713.9	12814.6	149.415	479233	11678.6	589	179
Tibet	2014	985.11	97	25	317.55	920.833	30.472		1052.1	25	3
Shaanxi	2014	124.12	5081	1715	3775.12	17689.9	89.8103	6.4002e+06	11982.1	742	222
Gansu	2014	112.633	2091	711	2590.78	6836.82	120.573	1.14516e+06	4150.35	414	51
Qinghai	2014	349.39	568	266	583.42	2303.32	26.3446	291001	3004.44	126	26
Ningxia	2014	21.316	1170	768	661.54	2752.1	70.313	31822.8	3103.73	128	41
Xinjiang	2014	443.932	2477	964	2298.47	9273.46	581.817	28223.4	8282.49	681	78
Beijing	2015	20.6	3548	1093	2170.5	23014.6	38.2	3.45389e+07	8489.98	745	803
Tianjin	2015	4.9	5525	2574	1546.95	16538.2	25.7	5.03437e+06	10999.1	562	1507
Hebei	2015	113.6	15295	9893	7424.92	29806.1	187.2	395438	17352.1	818	815
Shanxi	2015	86.4	3845	2258	3664.12	12766.5	73.6	512007	9269.94	788	141
Inner Mongolia	2015	224.6	4404	1812	2511.04	17831.5	185.8	153872	14036.5	669	166
Liaoning	2015	83.2	12304	7660	4382.4	28669	140.8	2.67493e+06	12605.6	606	1513
Jilin	2015	127.4	5682	2809	2753.32	14063.1	133.6	264697	10965.4	375	325
Heilongjiang	2015	283	4162	1955	3811.7	15083.7	355.3	1.27264e+06	9765.27	446	198
Shanghai	2015	11.7	8994	3840	2415.27	25123.5	103.8	6.63784e+06	9550.84	689	3817
Jiangsu	2015	142.4	48488	30352	7976.3	70116.4	574.5	5.72918e+06	30600.6	989	10562
Zhejiang	2015	269.8	41167	28050	5539	42886.5	186.1	980966	18879.3	750	5803
Anhui	2015	193.7	19077	13611	6143.6	22005.6	288.7	1.90467e+06	11312.3	699	778
Fujian	2015	332.3	17240	8729	3839	25979.8	201.3	521448	15142.8	485	3954
Jiangxi	2015	465	9941	5040	4565.63	16723.8	245.8	648484	8322.77	510	825
Shandong	2015	133.1	41485	26973	9847.16	63002.3	212.8	3.07555e+06	35587.4	1258	4013
Henan	2015	173.1	22892	10661	9480	37002.2	222.8	450442	28253.1	820	545
Hubei	2015	279.6	16413	8833	5851.5	29550.2	301.3	7.89341e+06	17418.4	759	834
Hunan	2015	432.4	13992	10094	6783.03	28902.2	330.4	1.05058e+06	15555.1	764	563
Guangdong	2015	461.4	42113	16581	10849	72812.6	443.1	6.62577e+06	30374.2	1035	13380
Guangxi	2015	467.3	5518	2995	4796	16803.1	299.3	73131.7	11452.2	570	461
Hainan	2015	50.6	380	49	910.82	3702.76	45.8	21860.7	2317.08	75	73
Chongqing	2015	103.3	6608	4112	3016.55	15717.3	79	572366	8438.04	512	391
Sichuan	2015	584	13525	7520	8204	30053.1	265.5	2.8232e+06	14806.2	978	602
Guizhou	2015	282.2	4482	2436	3529.5	10502.6	97.5	259626	7104.22	525	89
Yunnan	2015	607.5	3876	1789	4741.8	13619.2	150.1	518364	12606.9	623	181
Tibet	2015	803	104	29	323.97	1026.39	30.8		1031.95	27	4
Shaanxi	2015	120.6	5413	1865	3793	18021.9	91.2	7.21821e+06	11888.3	759	218
Gansu	2015	100.9	2148	757	2599.55	6790.32	119.2	1.29696e+06	4448.84	417	48
Qinghai	2015	273.6	575	265	588.43	2417.05	26.8	468849	3374.09	130	25
Ningxia	2015	20.9	1245	802	667.88	2911.77	70.4	35201.8	3620.66	144	43
Xinjiang	2015	544.9	2707	1069	2359.73	9324.8	577.2	30321.6	8785.27	746	81
Beijing	2016	24.2	3340	1047	2173	25669.1	38.8083	3.94098e+07	10074.1	697	746
Tianjin	2016	6.1	5203	2458	1562	17885.4	27.2307	5.52636e+06	10584.1	530	1354
Hebei	2016	133.7	14764	9626	7470	32070.5	182.574	589959	18636.5	714	731
Shanxi	2016	104.9	3548	2015	3682	13050.4	75.5257	425622	9464.33	802	133
Inner Mongolia	2016	248.2	4289	1740	2520	18128.1	190.291	120492	12617.8	674	155
Liaoning	2016	120.9	8025	4366	4378	22246.9	135.39	3.23218e+06	9682.03	589	1257
Jilin	2016	154.7	6003	2997	2733	14776.8	132.54	1.1642e+06	10152.9	370	321
Heilongjiang	2016	285.9	3946	1759	3799	15386.1	352.636	1.25809e+06	9360.33	447	188
Shanghai	2016	11.3	8351	3534	2420	28178.7	104.837	7.80986e+06	11321.2	680	3553
Jiangsu	2016	164	47900	30122	7999	77388.3	577.402	6.35642e+06	33123.3	1013	10055
Zhejiang	2016	255.5	40128	27502	5590	47251.4	181.147	1.98372e+06	21393.8	763	5322
Anhui	2016	219.3	19838	14016	6196	24407.6	290.65	2.17375e+06	12507.8	659	760
Fujian	2016	450.7	17262	8886	3874	28810.6	189.062	432204	16633.8	499	3730
Jiangxi	2016	501.9	10931	5633	4592	18499	245.36	790077	9303.63	440	820
Shandong	2016	164.8	39567	25871	9947	68024.5	213.992	3.95945e+06	34637.3	1124	3727
Henan	2016	190.2	23679	10826	9532	40471.8	227.643	587075	29560.1	798	538
Hubei	2016	313.6	16296	8857	5885	32665.4	281.966	9.03837e+06	18786.3	772	817
Hunan	2016	475.4	14386	10650	6822	31551.4	330.363	1.05629e+06	16737.3	742	520
Guangdong	2016	570	42688	17225	10999	80854.9	434.965	7.58165e+06	34647.1	1079	12665
Guangxi	2016	529.2	5464	3013	4838	18317.6	290.565	339922	12363.9	572	426
Hainan	2016	118.3	337	45	917	4053.2	44.9615	34431.1	2577.14	53	68
Chongqing	2016	112.3	6782	4242	3048	17740.6	77.483	1.47187e+06	9551.64	511	391
Sichuan	2016	593.3	13819	7786	8262	32934.5	267.256	2.99301e+06	16165.3	977	587
Guizhou	2016	251.3	5123	3007	3555	11776.7	100.313	204437	8195.04	554	91
Yunnan	2016	699.7	4194	1962	4771	14788.4	150.244	582559	13903.3	660	180
Tibet	2016	1028	108	32	331	1151.41	31.115		1162.79	26	6
Shaanxi	2016	107.4	5862	2150	3813	19399.6	90.8287	8.02789e+06	12907.7	790	215
Gansu	2016	108.7	2105	759	2610	7200.37	118.35	1.50662e+06	4875.11	419	49
Qinghai	2016	282.5	593	267	593	2572.49	26.3995	569190	3565.46	138	25
Ningxia	2016	18.6	1174	771	675	3168.59	64.891	40525.7	3827.85	144	42
Xinjiang	2016	610.4	2894	1145	2398	9649.7	565.376	42754.6	8670.1	786	82
Beijing	2017	20.4	3231	1004	2170.7	28014.9	39.5	4.48689e+07	10946.3	664	719
Tianjin	2017	5.5	4286	1826	1557	18549.2	27.5	5.51441e+06	10467.2	482	1220
Hebei	2017	116.3	14790	11647	7519.52	34016.3	181.6	889245	19083.2	699	719
Shanxi	2017	104.1	3835	2213	3702	15528.4	74.9	941471	7154.7	861	141
Inner Mongolia	2017	207.3	2801	995	2529	16096.2	188	196087	10298.3	613	128
Liaoning	2017	86.6	6626	3131	4369	23409.2	131.1	3.85832e+06	10127.5	637	1226
Jilin	2017	133.3	5971	3052	2717	14944.5	126.7	2.1992e+06	9980.11	360	308
Heilongjiang	2017	273.2	3731	1660	3788.7	15902.7	353.1	1.46712e+06	9735.03	482	182
Shanghai	2017	9.2	8122	3541	2418	30633	104.8	8.10618e+06	12193.1	664	3393
Jiangsu	2017	114.5	45414	28504	8029.3	85869.8	591.3	7.78422e+06	37353.3	1071	9553
Zhejiang	2017	204.3	39949	28004	5657	51768.3	179.5	3.24731e+06	22764.5	807	4853
Anhui	2017	201	18883	13182	6255	27018	290.3	2.4957e+06	13723.4	668	750
Fujian	2017	287.5	17348	8991	3911	32182.1	192	754634	18509.3	529	3541
Jiangxi	2017	379.5	10889	5794	4622	20006.3	248	962096	10025.1	455	732
Shandong	2017	151.1	38147	25328	10005.8	72634.1	209.5	5.11645e+06	36412.6	1125	3349
Henan	2017	206.5	22023	10105	9559.13	44552.8	233.8	768528	31047.7	731	507
Hubei	2017	319	15097	8191	5902	35478.1	290.3	1.03308e+07	20853.6	768	795
Hunan	2017	436.8	15201	11514	6860.15	33903	326.9	2.03192e+06	17585.4	736	525
Guangdong	2017	440.7	47203	19918	11169	89705.2	433.5	9.37076e+06	39657.5	1058	12674
Guangxi	2017	446.6	5723	3493	4885	18523.3	284.9	394228	9364.46	538	419
Hainan	2017	96.8	335	50	926	4462.54	45.6	41078.6	2815.67	52	67
Chongqing	2017	116.1	6684	4223	3075.16	19424.7	77.4	513581	10380.7	511	405
Sichuan	2017	607.5	13904	7890	8302	36980.2	268.4	4.05831e+06	18021.2	970	572
Guizhou	2017	260.8	5311	3344	3580	13540.8	103.5	807409	9356.45	512	99
Yunnan	2017	762	4186	2044	4800.5	16376.3	156.6	847625	15487	661	165
Tibet	2017	1086	116	37	337	1310.92	31.4	440.2	1376.13	32	5
Shaanxi	2017	141.6	6271	2486	3835	21898.8	93	9.2094e+06	14414.8	806	213
Gansu	2017	133.4	1905	687	2626	7459.9	116.1	1.62959e+06	3804.55	423	49
Qinghai	2017	355.7	569	258	598	2624.83	25.8	677186	3897.01	138	24
Ningxia	2017	19.3	1223	842	682	3443.56	66.1	66678.7	3806.87	152	43
Xinjiang	2017	587	2955	1184	2445	10882	552.3	57553.5	10852.1	817	82
Beijing	2018	28.9	3197	1022	2154	30320	39.3	4.95782e+07		629
Tianjin	2018	7.3	4292	1837	1560	18809.6	28.4	6.85588e+06		466
Hebei	2018	124.4	14943	11768	7556	36010.3	182.4	2.75984e+06		700
Shanxi	2018	100.3	3875	2224	3718	16818.1	74.3	1.50757e+06		878
Inner Mongolia	2018	253.6	2832	1022	2534	17289.2	192.1	198398		606
Liaoning	2018	79.8	6621	3139	4359	25315.3	130.3	4.74491e+06		614
Jilin	2018	137.9	5963	3094	2704	15074.6	119.5	3.41946e+06		356
Heilongjiang	2018	347.5	3740	1671	3773	16361.6	343.9	1.6592e+06		478
Shanghai	2018	9.6	8130	3551	2424	32679.9	103.4	1.22519e+07		652
Jiangsu	2018	119.7	45675	28747	8051	92595.4	592	9.91447e+06		1065
Zhejiang	2018	213.9	40586	28745	5737	56197.2	173.8	5.90664e+06		813
Anhui	2018	203.7	19421	13550	6324	30006.8	285.8	3.21313e+06		688
Fujian	2018	245.7	17470	9087	3941	35804	186.9	845235		532
Jiangxi	2018	298.5	11630	6300	4648	21984.8	250.8	1.15823e+06		464
Shandong	2018	196.7	38333	25512	10047	76469.7	212.7	8.19952e+06		1119
Henan	2018	188	22081	10151	9605	48055.9	234.6	1.49284e+06		687
Hubei	2018	257.7	15598	9054	5917	39366.6	296.9	1.20409e+07		716
Hunan	2018	333.5	16055	12303	6899	36425.8	337	2.81613e+06		715
Guangdong	2018	460.6	47456	20061	11346	97277.8	420.9	1.36542e+07		1058
Guangxi	2018	440.9	6058	3784	4926	20352.5	287.8	614077		542
Hainan	2018	98	337	50	934	4832.05	45.1	69407.4		53
Chongqing	2018	104	6772	4321	3102	20363.2	77.2	1.88353e+06		492
Sichuan	2018	635.1	14205	8127	8341	40678.1	259.1	9.96701e+06		952
Guizhou	2018	252.7	5583	3580	3600	14806.5	106.8	1.71098e+06		485
Yunnan	2018	772.8	4260	2159	4830	17881.1	155.7	894879		601
Tibet	2018	1105.7	123	38	344	1477.63	31.7	394.2		34
Shaanxi	2018	125	6426	2665	3864	24438.3	93.7	1.12529e+07		746
Gansu	2018	165.6	1917	699	2637	8246.07	112.3	1.80878e+06		416
Qinghai	2018	424.2	586	270	603	2865.23	26.1	793553		138
Ningxia	2018	18.1	1250	866	688	3705.18	66.2	121058		153
Xinjiang	2018	497	3025	1231	2487	12199.1	548.8	39214.7		822
Beijing	2019	24.7	3121	1047	2153.6	35371.3	41.7	5.69528e+07		656
Tianjin	2019	4.2	4813	2366	1561.83	14104.3	28.4	9.09255e+06		476
Hebei	2019	97.8	13181	10074	7591.97	35104.5	182.3	3.8119e+06		788
Shanxi	2019	82.5	4798	2838	3729	17026.7	76	1.09523e+06		1104
Inner Mongolia	2019	233.8	2965	1179	2539.56	17212.5	190.9	224793		707
Liaoning	2019	106.8	7610	3942	4351.7	24909.5	130.3	5.5759e+06		681
Jilin	2019	156.1	3042	1445	2690.73	11726.8	115.4	4.74133e+06		330
Heilongjiang	2019	413.6	3531	1746	3751.3	13612.7	310.4	2.32882e+06		492
Shanghai	2019	10.4	8776	4394	2428.14	38155.3	100.9	1.42235e+07		670
Jiangsu	2019	77.5	46090	31331	8070	99631.5	619.1	1.47152e+07		1210
Zhejiang	2019	253.7	45695	36792	5850	62351.7	165.8	8.88008e+06		832
Anhui	2019	144.8	17761	11163	6365.9	37114	277.7	4.49607e+06		768
Fujian	2019	339	18373	13296	3973	42395	177.5	1.39588e+06		503
Jiangxi	2019	482.4	13022	8507	4666.13	24757.5	253.3	1.48614e+06		532
Shandong	2019	128.4	27129	17540	10070.2	71067.5	225.3	1.11002e+07		1380
Henan	2019	119.1	19516	11979	9639.75	54259.2	237.8	2.31889e+06		776
Hubei	2019	217.3	15521	9806	5927	45828.3	303.2	1.42984e+07		774
Hunan	2019	472.3	16562	12993	6918.38	39752.1	333	4.90693e+06		757
Guangdong	2019	508.2	55394	30961	11521	107671	412.3	2.22308e+07		1181
Guangxi	2019	445	6185	4013	4960	21237.1	283.4	775572		589
Hainan	2019	73	412	81	944.72	5308.93	46.4	91076.5		56
Chongqing	2019	98.5	6694	4830	3124.32	23605.8	76.5	566518		548
Sichuan	2019	616.2	14599	9270	8375	46615.8	252.4	1.21195e+07		1109
Guizhou	2019	267	4686	3126	3622.95	16769.3	108.1	2.27176e+06		553
Yunnan	2019	554.6	4366	2349	4858	23223.8	154.9	827040		643
Tibet	2019	1037	148	41	350.6	1697.82	32	9577.43		44
Shaanxi	2019	139.4	7037	3333	3876.21	25793.2	92.6	1.46735e+07		886
Gansu	2019	148.7	1825	663	2647.43	8718.3	110	1.96417e+06		490
Qinghai	2019	412.7	585	233	607.82	2965.95	26.2	90968.6		164
Ningxia	2019	18.4	1196	810	694.66	3748.48	69.9	149033		175
Xinjiang	2019	508.5	3182	1492	2523.22	13597.1	587.7	78213.5		809
Beijing	2020	22.3	3028	1030	2189	36102.6	40.6	6.31616e+07		650
Tianjin	2020	5.8	5120	2780	1386.84	14083.7	27.8	1.08956e+07		459
Hebei	2020	130.3	14239	11184	7463.84	36206.9	182.8	5.54965e+06		899
Shanxi	2020	85.9	5480	3538	3490.39	17651.9	72.8	449791		1169
Inner Mongolia	2020	243.9	2985	1287	2402.8	17359.8	194.4	359540		747
Liaoning	2020	115.2	7755	4647	4255.49	25115	129.3	6.32813e+06		731
Jilin	2020	169.4	3043	1835	2399.23	12311.3	117.7	4.62154e+06		338
Heilongjiang	2020	406.5	3832	2301	3170.91	13698.5	314.1	2.65202e+06		514
Shanghai	2020	11.6	8804	4508	2488.22	38700.6	97.5	1.58322e+07		632
Jiangsu	2020	137.8	50168	37139	8477.26	102719	572	2.08785e+07		1291
Zhejiang	2020	224.4	47956	40038	6468.3	64613.3	163.9	1.40332e+07		843
Anhui	2020	228.6	18447	12914	6104.76	38680.6	268.3	6.59573e+06		848
Fujian	2020	243.5	18845	14704	4161.44	43903.9	183	1.63537e+06		535
Jiangxi	2020	386	14341	11092	4519.45	25691.5	244.1	2.3341e+06		587
Shandong	2020	201.8	29628	20995	10164.5	73129	222.5	1.90389e+07		1614
Henan	2020	185.8	19803	15706	9941.17	54997.1	237.1	3.79779e+06		838
Hubei	2020	381.6	15708	11238	5744.83	43443.5	278.9	1.66581e+07		798
Hunan	2020	466.1	18239	15659	6645.3	41781.5	305.1	7.3595e+06		759
Guangdong	2020	399.1	58483	37305	12623.6	110761	405.1	3.26721e+07		1229
Guangxi	2020	445.4	7099	5204	5018.72	22156.7	261.1	916691		657
Hainan	2020	74.6	493	117	1011.66	5532.39	44	201902		68
Chongqing	2020	128.7	6938	5443	3208.91	25002.8	70.1	1.17786e+06		561
Sichuan	2020	649.1	15280	10981	8370.7	48598.8	236.9	1.24459e+07		1239
Guizhou	2020	281	4482	3158	3857.86	17826.6	90.1	2.49115e+06		595
Yunnan	2020	619.8	4401	2921	4722.22	24521.9	156	499498		666
Tibet	2020	1045.7	167	55	365.579	1902.74	32.2	7782.79		56
Shaanxi	2020	146.7	7205	4633	3954.69	26181.9	90.6	1.75872e+07		943
Gansu	2020	158.2	1952	845	2500.51	9016.7	109.9	2.33156e+06		539
Qinghai	2020	437.3	580	230	592.787	3005.92	24.3	105626		174
Ningxia	2020	17.8	1241	891	720.932	3920.55	70.2	168054		201
Xinjiang	2020	503.5	3633	2052	2590.49	13797.6	570.4	151123		892
Beijing	2021	47.5	3073	1133	2189	40269.6	40.8	7.00565e+07		673
Tianjin	2021	11	5662	3285	1373	15695	32.3	1.25683e+07		490
Hebei	2021	220.2	16127	12901	7448	40391.3	181.9	7.47318e+06		938
Shanxi	2021	113.7	6859	4511	3480	22590.2	72.6	1.34474e+06		1359
Inner Mongolia	2021	238.6	3291	1610	2400	20514.2	191.7	411478		803
Liaoning	2021	150.8	8499	5379	4229	27584.1	129	7.55124e+06		808
Jilin	2021	166.2	3228	2128	2375	13235.5	110.2	1.08147e+06		400
Heilongjiang	2021	346.7	4355	2814	3125	14879.2	324.5	3.50143e+06		604
Shanghai	2021	11.2	9309	5032	2489	43214.8	105.8	2.54549e+07		673
Jiangsu	2021	135.3	56281	43364	8505	116364	567.5	2.60617e+07		1497
Zhejiang	2021	261.8	53730	45446	6540	73515.8	166.4	1.85578e+07		905
Anhui	2021	211.7	19880	15232	6113	42959.2	271.7	1.78771e+07		999
Fujian	2021	238.7	20105	16101	4187	48810.4	182.6	1.96798e+06		561
Jiangxi	2021	332	15813	12318	4517	29619.7	249.4	4.09385e+06		743
Shandong	2021	237.7	33057	23829	10170	83095.9	210.1	2.47779e+07		1935
Henan	2021	257	21679	17398	9883	58887.4	222.9	6.07326e+06		990
Hubei	2021	326.2	16792	12320	5830	50012.9	336.1	2.09078e+07		939
Hunan	2021	437.4	19301	16559	6622	46063.1	322.4	1.26126e+07		862
Guangdong	2021	301.3	66307	44356	12684	124370	407	4.09961e+07		1417
Guangxi	2021	349.2	8065	5952	5037	24740.9	268.5	9.40577e+06		713
Hainan	2021	92.9	563	173	1020	6475.2	45	284162		85
Chongqing	2021	129.4	7314	5804	3212	27894	72.1	1.84518e+06		616
Sichuan	2021	625.9	16453	12059	8372	53850.8	244.3	1.38869e+07		1422
Guizhou	2021	263.7	5090	3573	3852	19586.4	104.1	2.89265e+06		743
Yunnan	2021	562.9	4569	2757	4690	27146.8	160.3	1.06095e+06		738
Tibet	2021	993.5	186	61	366	2080.17	32.4	17268.9		69
Shaanxi	2021	200	7569	4974	3954	29801	91.8	2.34344e+07		1075
Gansu	2021	120	2262	1104	2490	10243.3	110.1	2.80392e+06		624
Qinghai	2021	362.5	633	262	594	3346.63	24.5	141042		200
Ningxia	2021	16.4	1383	967	725	4522.31	68.1	250947		241
Xinjiang	2021	434.2	4082	2350	2589	15983.6	573.9	188537		1058
